# Supplementary material for: Human Hair Follicle-Derived Mesenchymal Stromal Cells from the Lower Dermal Sheath as a Competitive Alternative for Immunomodulation
Source: Biomedicines. 2022 Jan 24;10(2):253. doi: 10.3390/biomedicines10020253 (PMC8868584; doi:10.3390/biomedicines10020253)
Supplement: Supplementary file 1 [file biomedicines-10-00253-s001.zip]

Archive with 4 entries (4 files):
- __MACOSX/._Supplemental Table and Figures.docx
- Supplemental Video.avi
- __MACOSX/._Supplemental Video.avi
- Supplemental Table and Figures.pdf
